# Supplementary material for: ELF5 Drives Lung Metastasis in Luminal Breast Cancer through Recruitment of Gr1+ CD11b+ Myeloid-Derived Suppressor Cells
Source: PLoS Biol. 2015 Dec 30;13(12):e1002330. doi: 10.1371/journal.pbio.1002330 (PMC4696735; doi:10.1371/journal.pbio.1002330)
Supplement: S1 Data — (XLSX) [file pbio.1002330.s001.xlsx]

## Sheet: Fig 1B
	WT	GFP -ve	GFP +ve
T1	15.7428	10.978	17.1154
	12.7993	26.93
	34.0525	40.1515
		20.403
		22.1212
		27.4194
		2.25564
T2	22.5918	22.9607	3.7037
	34.8562	19.68	2.13523
	17.8371	18.677	3.21839
	19.0307
	20.771
	10.9479
T3	23.5737	7.77202	7.33496
	19.5749	33.4694	0.500626
	41.0546	26.0623	0
		38.8393	3.97727
		8.94495	19.9446
		7.30337	0
		14.0777	6.5371
			15.3488
T4			11.0988
			5.81614
			6.94143
			12
			33.2481
T5			25.8571
			12.2388
			2.49501

## Sheet: Fig 1F
Motility
Sample	Particle Count	Total Area	Average Size	% area
Threshold 0.0005
PyMTa1.tif	345	0.337	0.0009781	1.09844
PyMTb1.tif	379	0.368	0.00097	1.19948
PyMTc1.tif	279	0.559	0.002	1.82203
PyMTd1.tif	346	0.414	0.001	1.34941
PyMTa2.tif	203	0.222	0.001	0.723598
PyMTb2.tif	144	0.286	0.002	0.932203
PyMTc2.tif	99	0.109	0.001	0.35528
PyMTd2.tif	159	0.167	0.001	0.544329
PyMTa3.tif	160	0.13	0.0008121	0.423729
PyMTb3.tif	207	0.265	0.001	0.863755
PyMTc3.tif	79	0.078	0.0009843	0.254237
Insert area (ROI)	30.68

## Sheet: Fig 1G
Invasion
Sample	Particle Count	Total Area	Average Size	% area
PyMTa4.tif	198	0.204	0.001	0.664928
PyMTb4.tif	197	0.223	0.001	0.726858
PyMTc4.tif	140	0.125	0.0008914	0.407432
PyMTd4.tif	208	0.258	0.001	0.840939
PyMTa5.tif	102	0.089	0.0008771	0.290091
PyMTb5.tif	132	0.131	0.0009953	0.426988
PyMTc5.tif	106	0.123	0.001	0.400913
PyMTd5.tif	146	0.201	0.001	0.65515
PyMTa6.tif	93	0.092	0.0009883	0.29987
PyMTb6.tif	92	0.07	0.0007653	0.228162
PyMTc6.tif	79	0.065	0.0008187	0.211864
PyMTd6.tif	75	0.062	0.000828	0.202086
Insert area (ROI)	30.68

## Sheet: Fig 1H
I.V. injected
Mets @ 100d	PyMT/ WT	PyMT/ ELF5
	5	0
	2	0
	1	0
	1	0
	4	0
	3	1
		0
