# Supplementary material for: ELF5 Drives Lung Metastasis in Luminal Breast Cancer through Recruitment of Gr1+ CD11b+ Myeloid-Derived Suppressor Cells
Source: PLoS Biol. 2015 Dec 30;13(12):e1002330. doi: 10.1371/journal.pbio.1002330 (PMC4696735; doi:10.1371/journal.pbio.1002330)
Supplement: S2 Data — (XLSX) [file pbio.1002330.s002.xlsx]

## Sheet: Fig 3B
		PyMT/WT		PyMT/ELF5
	distance (µm)	Average	SEM	Average	SEM
	0	0.0851003	0.0324636	0.588412	0.0716139
	0.3394			0.621611
	0.6787	0.0863884	0.0303102	0.564014	0.141887
	1.0181	0.0765215	0.0170417	0.590367	0.176645
	1.3574	0.0850281	0.0309015	0.570244	0.151805
	1.6968	0.0770489	0.0207483	0.556366	0.163235
	2.0361	0.0974276	0.0299156	0.596307	0.148245
	2.3755	0.0893533	0.0159172	0.581156	0.170405
	2.7148	0.0809644	0.0308775	0.561523	0.144285
	3.0542	0.0688459	0.0179053	0.601836	0.178715
	3.3936	0.0920358	0.0327564	0.553904	0.137675
	3.7329	0.0716419	0.0240924	0.60268	0.176019
	4.0723	0.0859451	0.028312	0.564382	0.14628
	4.4116	0.079448	0.0171425	0.608881	0.178482
	4.751	0.0821044	0.0252507	0.562094	0.141125
	5.0903	0.075781	0.019431	0.618366	0.192995
	5.4297	0.0825764	0.0252139	0.578299	0.152714
	5.769	0.093326	0.00860014	0.594689	0.182165
	6.1084	0.0874828	0.0248957	0.58215	0.160516
	6.4478	0.119099	0.0339694	0.551447	0.145349
	6.7871	0.109948	0.0312837	0.573466	0.157112
	7.1265	0.133869	0.0277177	0.582006	0.155003
	7.4658	0.11237	0.0312415	0.559808	0.151603
	7.8052	0.130324	0.033217	0.572141	0.149099
	8.1445	0.116099	0.0323585	0.544768	0.14402
	8.4839	0.130635	0.0240159	0.579759	0.155459
	8.8232	0.114039	0.0370021	0.575044	0.157293
	9.1626	0.133599	0.0297588	0.51211	0.134312
	9.502	0.114767	0.0318713	0.577149	0.148768
	9.8413	0.134515	0.0265485	0.565028	0.149935
	10.1807	0.132716	0.0383247	0.586767	0.155351
	10.52	0.132238	0.0240915	0.589137	0.157675
	10.8594	0.132493	0.0375041	0.600008	0.161204
	11.1987	0.150405	0.0334531	0.548318	0.138165
	11.5381	0.148784	0.0434141	0.607586	0.163623
	11.8774	0.151042	0.0412927	0.626448	0.169756
	12.2168	0.139345	0.0468184	0.635936	0.175386
	12.5562	0.15219	0.0191164	0.694946	0.197789
	12.8955	0.159546	0.0488881	0.669639	0.184379
	13.2349	0.168837	0.029555	0.716877	0.199068
	13.5742	0.181917	0.0600738	0.617724	0.163345
	13.9136	0.184457	0.0225966	0.685565	0.185504
	14.2529	0.209119	0.0699008	0.679165	0.172849
	14.5923	0.227417	0.0327019	0.688306	0.16076
	14.9316	0.267338	0.0854882	0.715095	0.169709
	15.271	0.26095	0.0595381	0.753491	0.180866
	15.6104	0.300768	0.0944925	0.713763	0.164917
	15.9497	0.365259	0.0961095	0.774873	0.159171
	16.2891	0.383899	0.108019	0.768397	0.158694
	16.6284	0.465553	0.0837953	0.83743	0.184124
	16.9678	0.49926	0.097229	0.795419	0.158147
	17.3071	0.597546	0.122651	0.829794	0.158985
	17.6465	0.684919	0.0866647	0.813571	0.1514
	17.9858	0.690867	0.097468	0.888036	0.180322
	18.3252	0.788199	0.0848577	0.822407	0.162743
	18.6646	0.812878	0.0998211	0.925641	0.197632
	19.0039	0.863747	0.0653628	0.868304	0.164475
	19.3433	0.856461	0.0563051	0.892652	0.206957
	19.6826	0.885222	0.0351758	0.850964	0.173453
	20.022	0.911316	0.0324757	0.954209	0.253438
	20.3613	0.933323	0.0309365	0.870702	0.186532
	20.7007	0.915225	0.0460317	0.939171	0.249816
	21.04	0.966118	0.0226705	0.881851	0.189532
	21.3794	0.880876	0.0432879	0.836545	0.210057
	21.7188	0.906111	0.0448427	0.839752	0.177537
	22.0581	0.873646	0.02243	0.918826	0.243918
	22.3975	0.836099	0.0741221	0.855376	0.16473
	22.7368	0.773969	0.0630188	0.898788	0.202911
	23.0762	0.677712	0.109249	0.876475	0.157895
	23.4155	0.697563	0.083636	0.910972	0.200439
	23.7549	0.611705	0.143731	0.907458	0.152576
	24.0942	0.579729	0.0776403	0.771932	0.160909
	24.4336	0.504098	0.151811	0.910447	0.162886
	24.773	0.465459	0.090935	0.761502	0.15652
	25.1123	0.435921	0.139919	0.773554	0.143183
	25.4517	0.386906	0.0817205	0.659671	0.138122
	25.791	0.354998	0.130595	0.826632	0.179121
	26.1304	0.272559	0.0439968	0.636869	0.151777
	26.4697	0.305729	0.122869	0.818361	0.181422
	26.8091	0.2144	0.0309552	0.642032	0.160183
	27.1484	0.296855	0.130307	0.793183	0.170391
	27.4878	0.208364	0.0348316	0.522078	0.122421
	27.8272	0.266662	0.11716	0.771208	0.170545
	28.1665	0.182876	0.0392029	0.52758	0.128986
	28.5059	0.241823	0.117157	0.737806	0.162907
	28.8452	0.151179	0.0288579	0.615162	0.165549
	29.1846	0.222326	0.10496	0.721889	0.172307
	29.5239	0.151593	0.0222397	0.596994	0.161162
	29.8633	0.196238	0.0908524	0.717041	0.17165
	30.2026	0.135555	0.017321	0.623794	0.175098
	30.542	0.18891	0.0839585	0.697358	0.168901
	30.8814	0.138474	0.0179038	0.582738	0.15412
	31.2207	0.165408	0.068736	0.642334	0.153581
	31.5601	0.131078	0.0244681	0.559805	0.152895
	31.8994	0.144651	0.0511951	0.6224	0.155637
	32.2388	0.097369	0.0202452	0.56234	0.144186
	32.5781	0.126328	0.0422678	0.61193	0.153074
	32.9175	0.115146	0.0220315	0.582224	0.15573
	33.2568	0.122541	0.0409931	0.58824	0.15155
	33.5962	0.133088	0.023957	0.54263	0.141239
	33.9356	0.120835	0.0428687	0.571982	0.148554
	34.2749	0.122611	0.0129722	0.566714	0.154482
	34.6143	0.123809	0.0360194	0.581488	0.152862
	34.9536	0.118013	0.0178516	0.567511	0.157421
	35.293	0.116673	0.0351207	0.556103	0.144636
	35.6323	0.12304	0.028675	0.539375	0.149225
	35.9717	0.116551	0.0397002	0.558517	0.146031
	36.311	0.113935	0.0190615	0.528202	0.146383
	36.6504	0.110443	0.0373259	0.547761	0.144012
	36.9898	0.0813684	0.039257	0.558855	0.141198
	37.3291	0.102087	0.0324313	0.546804	0.143703
	37.6685	0.0684074	0.0177765	0.587077	0.173787
	38.0078	0.091963	0.0309456	0.539601	0.152966
	38.3472	0.0688174	0.0233089	0.60697	0.181502
	38.6865	0.0947285	0.0297106	0.547016	0.151953
	39.0259	0.0770071	0.020713	0.541108	0.155089
	39.3652	0.101232	0.0335729	0.541593	0.160949
	39.7046	0.0582214		0.620158
	40.044	0.0954267	0.0405483	0.553092	0.150116
