# Supplementary material for: ELF5 Drives Lung Metastasis in Luminal Breast Cancer through Recruitment of Gr1+ CD11b+ Myeloid-Derived Suppressor Cells
Source: PLoS Biol. 2015 Dec 30;13(12):e1002330. doi: 10.1371/journal.pbio.1002330 (PMC4696735; doi:10.1371/journal.pbio.1002330)
Supplement: S3 Data — (XLSX) [file pbio.1002330.s003.xlsx]

## Sheet: Fig 4K
Score	-/+	++	+++
	0.003	0.009	0.006
	0.011	0.077	0.336
	0.006	0.159	0.129
	0.001	0.055	0.043
	0.007	0.001	0.356
	0.004	0.292	0.295
		0.074	0.158
		0.306	0.269
		0.296	0.309
		0.32	0.212
		0.009	0.027
		0.005	0.115
		0.048	0.045
		0.025	0.004
		0.019	0.059
		0.016	0
		0.038	0.026
		0.016	0.105
		0.263	0.084
		0.028	0.087
		0.076	0.034
		0.003	0.362
		0.013	0.206
		0.002	0.378
		0.026

## Sheet: Fig 4L
Dox Chronic 6-8w
	ID	Genotype	daysondox	Endpoint	Mets		ID	Genotype	daysondox	Endpoint	Mets
	908	PyMT/WT	51	92	0		811	PyMT/Elf5	45	87	0
	912	PyMT/WT	51	92	0		813	PyMT/Elf5	45	87	0
	1232	PyMT/WT	54	96	0		1020	PyMT/Elf5	57	98	0
	1517	PyMT/WT	60	104	0		896	PyMT/Elf5	55	98	2
	1778	PyMT/WT	60	105	0		1237	PyMT/Elf5	54	96	3
	845	PyMT/WT	42	83	1		1602	PyMT/Elf5	42	88	3
	868	PyMT/WT	43	84	1		1527	PyMT/Elf5	49	90	6
	1015	PyMT/WT	44	85	1		1516	PyMT/Elf5	60	104	7
	1182	PyMT/WT	42	99	1		899	PyMT/Elf5	55	98	10
	1777	PyMT/WT	60	105	1		1535	PyMT/Elf5	60	91	12
	1998	PyMT/WT	47	90	1		1530	PyMT/Elf5	60	102	13
	1518	PyMT/WT	49	92	2		1234	PyMT/Elf5	54	96	15
	1600	PyMT/WT	47	94	2		1603	PyMT/Elf5	42	88	15
	1245	PyMT/WT	47	91	3		1786	PyMT/Elf5	60	105	16
	1528	PyMT/WT	49	102	3		1805	PyMT/Elf5	60	101	28
	1529	PyMT/WT	49	90	3		1301	PyMT/Elf5	47	99	34
	1576	PyMT/WT	57	105	5		1565	PyMT/Elf5	57	102	46
	869	PyMT/WT	43	84	8		1577	PyMT/Elf5	57	105	46
	967	PyMT/WT	46	93	8		870	PyMT/Elf5	43	84	61
	806	PyMT/WT	65	106	12		1257	PyMT/Elf5	52	100	61
							1185	PyMT/Elf5	42	99	74
							1597	PyMT/Elf5	47	96	80

## Sheet: Fig 4M
Dox Acute 2w
	PyMT/WT	PyMT/Elf5
	1	0
	23	21
	2	74
	11	28
	38	28
	1	53
	8	29
	2

## Sheet: Fig 4N
Area (mm2)
	PyMT / WT	PyMT / Elf5 Tg
Exp 1	0.027	0.004
	0.041	0.017
	0.002	0.055
	0.003	0.077
	0.021	0.006
	0.015	0.034
	0.005	0.065
	0.009	0.012
	0.005	0.017
	0.004	0.005
	0.001	0.01
	0.002	0.005
	0.013	0.021
	0.025	0.035
	0.287	0.002
	0.041	0.005
	0.138	0.393
	0.054	0.227
	0.159	0.799
	0.015	0.732
	0.03	0.448
	0.006	0.519
	0.005	0.513
	0.004	0.132
		0.071
		0.163
		0.164
		0.168
		0.33
		0.132
		0.389
		0.918
		0.189
		0.386
		0.231
		0.724
		0.148
		1.239
		0.106
		0.042
		0.319
		0.073
		0.588
		0.012
		0.026
		0.015
		0.062
		0.003
		0.027
		0.009
		0.25
		0.117
		0.016
		0.397
		0.003
		0.327
		0.206
		0.013
		0.409
		0.121
		0.393
		0.009
		0.015
		0.013
		0.004
		0.08
		0.378
		0.008
		0.031
		0.42
		0.709
		0.06
		0.02
		0.218
		0.002
		0.004
		0.004
		0.006
		0.0005
		0.053
		0.01
		0.005
		0.008
		0.328
		0.048
		0.286
		0.341
		0.004
		0.015
		0.045
		0.102
		0.006
		0.006
		0.019
		0.001
		0.016
		0.401
		0.001
		0.242
		0.001
		0.024
Exp 2	0.004	0.08
	0.025	0.004
	0.004	0.064
	0.087	0.013
	0.005	0.005
	0.018	0.068
	0.002	0.014
	0.003	0.002
	0.166	0.367
	0.053	0.191
	0.133	0.022
	0.041	0.331
	0.006	0.292
	0.325	0.196
	0.002	0.525
	0.004	0.358
	0.015	0.023
	0.031	0.058
	0.003	0.079
	0.041	0.182
	0.003	0.031
	0.059	0.219
		0.178
		0.411
		0.935
		0.23
		0.003
		0.205
		0.027
		0.282
		0.002
		0.003
		0.005
		0.005
		0.033
		0.125
		0.004
		0.025
		0.014
		0.005
		0.644
		0.002
		0.006
		0.146
		0.473
		0.016
		0.334
		0.603
		0.353
		0.103
		0.652
		0.376
		0.038
		0.283
		0.011
		0.241
		0.003

## Sheet: Fig 4O
	WT	PyMT WT	PyMT Elf5
	1.28038e-06	0.00109615	0.0434349
	4.86358e-05	0.00140158	0.0295643
	1.72995e-05	0.00345451	0.000606026
		0.000774203	0.00678548
		0.00142812	0.0427396
		0.00315823	0.00419203
		0.00358239	0.000534323
		0.00118164	0.01823
		0.00241503	0.000263483
		0.00320488	0.000105534
			0.0428884
			0.00186119
			0.00293281

## Sheet: Fig 4P
Mets @ 14w
	WT PyMT	WT PyMT pregnant
	0	0
	2	8
	7	49
	0	5
	0	21
	1	3
	0	7
	0	100
	0
	20
	1
	2
	0
	0
	1
	2
	0
	0
	2
