# Supplementary material for: ELF5 Drives Lung Metastasis in Luminal Breast Cancer through Recruitment of Gr1+ CD11b+ Myeloid-Derived Suppressor Cells
Source: PLoS Biol. 2015 Dec 30;13(12):e1002330. doi: 10.1371/journal.pbio.1002330 (PMC4696735; doi:10.1371/journal.pbio.1002330)
Supplement: S1 Table — (XLSX) [file pbio.1002330.s012.xlsx]

## Sheet: Sheet1
HGF & IL4	Primary Elf5vsWT		ELF5 Primary vs Mets		TCGA_LumA_Quartile		TCGA_LumB_Quartile
Gene-set Name	NES	FDR	NES	FDR	NES	FDR	NES	FDR
RUTELLA_RESPONSE_TO_HGF_VS_CSF2RB_AND_IL4_UP	1.7642	0.012	-2.0661	0.0005	1.4114	0.1048	-1.0765	0.5746
RUTELLA_RESPONSE_TO_HGF_VS_CSF2RB_AND_IL4_DN	1.5683	0.0394	-2.4582	0	1.5979	0.0373	-1.0401	0.6409
RUTELLA_RESPONSE_TO_HGF_UP	1.7529	0.0129	-2.3187	0	1.4946	0.0668	0.6692	1
RUTELLA_RESPONSE_TO_HGF_DN	1.5674	0.0396	-2.2006	0.0001	1.4709	0.0757	-1.529	0.1608
RUTELLA_RESPONSE_TO_CSF2RB_AND_IL4_UP	1.8694	0.0052	-2.4814	0	1.4569	0.0812	0.7179	1
IFN Response
Gene-set Name	NES	FDR	NES	FDR	NES	FDR	NES	FDR
GSE14000_UNSTIM_VS_4H_LPS_DC_DN	1.4719	0.0683	-1.4822	0.0365	1.855	0.0071	0.9232	0.9193
GSE1432_CTRL_VS_IFNG_24H_MICROGLIA_DN	1.7324	0.0145	-1.4825	0.0364	1.9072	0.0049	-1.0357	0.6507
BROWNE_INTERFERON_RESPONSIVE_GENES	1.0027	0.5421	0.8844	0.9495	1.8569	0.007	-1.3085	0.2869
GSE14000_UNSTIM_VS_4H_LPS_DC_TRANSLATED_RNA_DN	1.2348	0.215	-1.5771	0.0204	1.862	0.0068	0.8361	0.9986
GSE13484_UNSTIM_VS_YF17D_VACCINE_STIM_PBMC_DN	1.0951	0.3942	-1.1344	0.2643	1.9295	0.0039	-0.8029	0.9453
HECKER_IFNB1_TARGETS	-1.1094	0.3675	1.1479	0.5358	1.893	0.0054	-0.9563	0.7812
GSE10325_CD4_TCELL_VS_LUPUS_CD4_TCELL_DN	-1.3901	0.132	-1.1603	0.231	1.7381	0.0161	1.0187	0.7869
GSE13485_CTRL_VS_DAY7_YF17D_VACCINE_PBMC_DN	-1.1461	0.3211	-0.9374	0.6291	1.8351	0.008	0.6974	1
GSE18791_CTRL_VS_NEWCASTLE_VIRUS_DC_6H_DN	1.1396	0.3305	-1.3107	0.1005	1.6144	0.0339	-0.9417	0.7995
GSE1432_1H_VS_24H_IFNG_MICROGLIA_DN	1.7056	0.0171	-1.4954	0.0335	1.6048	0.036	-1.2903	0.3022
GSE13485_DAY1_VS_DAY7_YF17D_VACCINE_PBMC_DN	-1.3855	0.1338	-1.4442	0.0457	1.8104	0.0096	-0.7519	0.9641
GSE18791_CTRL_VS_NEWCASTLE_VIRUS_DC_12H_DN	1.3322	0.1375	-1.3175	0.0965	1.7842	0.0119	0.7146	1
GSE13485_CTRL_VS_DAY3_YF17D_VACCINE_PBMC_DN	1.0604	0.4476	-0.8363	0.8311	1.7361	0.0163	0.7925	1
GSE18791_CTRL_VS_NEWCASTLE_VIRUS_DC_10H_DN	1.5501	0.0442	-1.5747	0.0207	1.7407	0.0159	-0.9972	0.7222
Inflammation
Gene-set Name	NES	FDR	NES	FDR	NES	FDR	NES	FDR
ZHOU_INFLAMMATORY_RESPONSE_FIMA_UP	1.7031	0.0175	-2.0151	0.0008	1.4542	0.0827	0.924	0.9185
GSE8515_CTRL_VS_IL1_4H_STIM_MAC_DN	1.5463	0.045	-2.0452	0.0006	1.1526	0.379	1.0377	0.7539
GSE9988_ANTI_TREM1_VS_LPS_MONOCYTE_DN	1.9351	0.0029	-2.1673	0.0002	1.5746	0.0425	-1.1396	0.4838
ZHANG_RESPONSE_TO_IKK_INHIBITOR_AND_TNF_UP	2.0821	0.0006	-2.7114	0	1.7829	0.0119	-1.2478	0.3407
GSE8515_IL1_VS_IL6_4H_STIM_MAC_UP	1.5567	0.0423	-2.0279	0.0007	1.5251	0.0558	-1.082	0.5719
TIAN_TNF_SIGNALING_VIA_NFKB	1.8694	0.0052	-2.1975	0.0001	1.6152	0.0339	-1.7079	0.0811
GSE9988_ANTI_TREM1_VS_LOW_LPS_MONOCYTE_DN	1.7602	0.0123	-2.2352	0.0001	1.6237	0.0322	-1.278	0.3176
ZHOU_INFLAMMATORY_RESPONSE_LIVE_UP	1.7014	0.0177	-2.0571	0.0005	1.4669	0.0771	0.8318	1
Monocyte
Gene-set Name	NES	FDR	NES	FDR	NES	FDR	NES	FDR
GSE9988_LPS_VS_CTRL_TREATED_MONOCYTE_UP	1.716	0.0162	-2.2286	0.0001	1.7796	0.0122	-1.5213	0.1623
GSE9988_ANTI_TREM1_VS_LOW_LPS_MONOCYTE_UP	1.7487	0.0131	-2.0815	0.0004	0.7021	0.9837	-0.7781	0.9558
GSE9988_LOW_LPS_VS_CTRL_TREATED_MONOCYTE_UP	1.6614	0.0229	-2.4233	0	1.8432	0.0076	-1.5139	0.1655
GSE9988_LOW_LPS_VS_ANTI_TREM1_AND_LPS_MONOCYTE_DN	1.9902	0.0017	-2.0608	0.0005	1.1511	0.3816	-0.9496	0.7872
GSE9988_ANTI_TREM1_AND_LPS_VS_CTRL_TREATED_MONOCYTES_UP	1.6413	0.0257	-2.2711	0	1.6727	0.0244	-1.4052	0.2253
GSE9988_ANTI_TREM1_VS_VEHICLE_TREATED_MONOCYTES_UP	1.6959	0.0185	-2.2267	0.0001	1.4918	0.0677	-1.0769	0.5743
GSE9988_ANTI_TREM1_VS_ANTI_TREM1_AND_LPS_MONOCYTE_DN	1.6604	0.023	-2.3254	0	1.5634	0.0453	-1.3119	0.2866
GSE9988_ANTI_TREM1_AND_LPS_VS_VEHICLE_TREATED_MONOCYTES_UP	1.6405	0.0258	-2.1043	0.0003	1.6624	0.0255	-1.3608	0.2581
GSE9988_ANTI_TREM1_VS_LPS_MONOCYTE_UP	1.8131	0.0087	-2.1054	0.0003	0.7981	0.9287	-0.8977	0.8646
GSE9988_LPS_VS_VEHICLE_TREATED_MONOCYTE_UP	1.8303	0.0076	-2.1443	0.0002	1.7922	0.0112	-1.4331	0.2097
GSE9988_ANTI_TREM1_VS_CTRL_TREATED_MONOCYTES_UP	1.918	0.0035	-2.3534	0	1.556	0.0469	-1.3747	0.2479
GSE9988_LOW_LPS_VS_VEHICLE_TREATED_MONOCYTE_UP	1.8574	0.0058	-2.3872	0	1.7049	0.0199	-1.6231	0.1156
GSE9988_LPS_VS_LPS_AND_ANTI_TREM1_MONOCYTE_DN	1.7888	0.0101	-2.2041	0.0001	0.8792	0.8434	-1.1174	0.5062
Immune System
Gene-set Name	NES	FDR	NES	FDR	NES	FDR	NES	FDR
ST_TUMOR_NECROSIS_FACTOR_PATHWAY	1.9521	0.0025	-2.213	0.0001	0.8623	0.8624	0.8254	1
BIOCARTA_RELA_PATHWAY	1.9266	0.0032	-2.0514	0.0006	-0.648	0.9952	-1.1607	0.456
KEGG_TOLL_LIKE_RECEPTOR_SIGNALING_PATHWAY	1.7107	0.0167	-1.8023	0.0046	1.1397	0.3994	-0.884	0.8789
REACTOME_INNATE_IMMUNE_SYSTEM	1.5433	0.0458	-1.6656	0.0116	1.4703	0.0759	0.5894	1
PID_HDAC_CLASSI_PATHWAY	1.4419	0.0799	-1.8758	0.0027	-1.997	0.014	0.6294	1
