# Supplementary material for: ELF5 Drives Lung Metastasis in Luminal Breast Cancer through Recruitment of Gr1+ CD11b+ Myeloid-Derived Suppressor Cells
Source: PLoS Biol. 2015 Dec 30;13(12):e1002330. doi: 10.1371/journal.pbio.1002330 (PMC4696735; doi:10.1371/journal.pbio.1002330)
Supplement: S2 Table — Darker highlight represent stronger statistical association (p ≤ 0.05 dark highlight; p ≤ 0.1 light highlight) green indicates a negative correlation and red a direct correlation. (XLSX) [file pbio.1002330.s013.xlsx]

## Sheet: Results tables
		Spearman	Mann Whitney
	ER+
	106 patients	CD3 Intratumoral
	ELF5 cyto	p=0.11 (rs=0.156)	p=0.075
	ELF5 nuclear	p=0.04 (rs=-0.2)	p=0.11
	99 patients	CD8 Intratumoral
	ELF5 cyto	p=0.04 (rs=-0.203)	p=0.046
	ELF5 nuclear	p<0.001 (rs=-0.344)	p=0.001
	ER+/LumA
	58 patients	CD3 Intratumoral
	ELF5 cyto	p=0.17 (rs=0.181)	p=0.073
	ELF5 nuclear	p=0.74 (rs=-0.04)	p=0.8
	54 patients	CD8 Intratumoral
	ELF5 cyto	p=0.2 (rs=-0.18)	p=0.2
	ELF5 nuclear	p=0.22 (rs=-0.17)	p=0.19
	ER+/LumB
	48 patients	CD3 Intratumoral
	ELF5 cyto	p=0.18 (rs=0.2)	p=0.26
	ELF5 nuclear	p=0.12 (rs=-0.23)	p=0.29
	45 patients	CD8 Intratumoral
	ELF5 cyto	p=0.14 (rs=-0.22)	p=0.14
	ELF5 nuclear	p=0.004 (rs=-0.42)	p=0.004

## Sheet: Cutpoints used
CD3/CD8 cutpoints used in Mann Whitney analysis
	Cutpoints defining positivity
		Adj	Distant	Intra	Total
	CD3	>4	>4	>2	>5
	CD8	>=1	>=2	>=1	>=2
	Tables showing number of patients in neg/pos category for each patient set :- ER+/No Chemotherapy/LUMA and LUMB
	ER+/No Chemotherapy/LUMA
	ER+/No Chemotherapy/LUMB
	ER+/No chemo/LUMA and LUMB
	Number of patients in negative and positive subsets
		Adj	Distant	Intra	Total
	CD3-ve	61	27	70	14
	CD3+ve	45	79	36	92
	CD8-ve	56	36	82	21
	CD8+ve	43	63	17	78
	ER+/No chemo/LUMA						ER+/No chemo/ LUMB
	Number of patients in negative and positive subsets						Number of patients in negative and positive subsets
		Adj	Distant	Intra	Total			Adj	Distant	Intra	Total
	CD3-ve	38	10	47	7		CD3-ve	23	17	23	7
	CD3+ve	20	48	11	51		CD3+ve	25	31	25	41
	CD8-ve	40	18	48	12		CD8-ve	16	18	34	9
	CD8+ve	14	36	6	42		CD8+ve	29	27	11	36
