# Supplementary material for: ELF5 Drives Lung Metastasis in Luminal Breast Cancer through Recruitment of Gr1+ CD11b+ Myeloid-Derived Suppressor Cells
Source: PLoS Biol. 2015 Dec 30;13(12):e1002330. doi: 10.1371/journal.pbio.1002330 (PMC4696735; doi:10.1371/journal.pbio.1002330)
Supplement: S3 Table — Darker highlight represent stronger statistical association (p ≤ 0.05 dark highlight; p≤0.1 light highlight) green indicates a negative correlation and red a direct correlation. (XLSX) [file pbio.1002330.s014.xlsx]

## Sheet: Results tables
		Spearman	Mann Whitney
	ER+
	107 patients	CD20 Total
	ELF5 cyto	p=0.16 (ρ=-0.136)	p=0.873
	ELF5 nuclear	p=0.11 (ρ=-0.157)	p=0.053
		CD20 Distant
	ELF5 cyto	p=0.12 (ρ=-0.149)	p=0.033
	ELF5 nuclear	p=0.075 (ρ=-0.173)	p=0.133
	ER+/LumA
	59 patients	CD20 Total
	ELF5 cyto	p=0.24 (ρ=-0.157)	p=0.979
	ELF5 nuclear	p=0.59 (ρ=-0.072)	p=0.739
		CD20 Distant
	ELF5 cyto	p=0.15 (ρ=-0.190)	p=0.073
	ELF5 nuclear	p=0.43 (ρ=-0.104)	p=0.394
	ER+/LumB
	48 patients	CD20 Total
	ELF5 cyto	p=0.42 (ρ=-0.120)	p=0.869
	ELF5 nuclear	p=0.16 (ρ=-0.205)	p=0.046
		CD20 Distant
	ELF5 cyto	p=0.49 (ρ=-0.102)	p=0.256
	ELF5 nuclear	p=0.16 (ρ=-0.208)	p=0.29

## Sheet: Cutpoints used
CD3/CD8 cutpoints used in Mann Whitney analysis
	Cutpoints defining positivity
		Adj	Distant	Intra	Total
	CD3	>4	>4	>2	>5
	CD8	>=1	>=2	>=1	>=2
	Tables showing number of patients in neg/pos category for each patient set :- ER+/No Chemotherapy/LUMA and LUMB
	ER+/No Chemotherapy/LUMA
	ER+/No Chemotherapy/LUMB
	ER+/No chemo/LUMA and LUMB
	Number of patients in negative and positive subsets
		Adj	Distant	Intra	Total
	CD3-ve	61	27	70	14
	CD3+ve	45	79	36	92
	CD8-ve	56	36	82	21
	CD8+ve	43	63	17	78
	ER+/No chemo/LUMA						ER+/No chemo/ LUMB
	Number of patients in negative and positive subsets						Number of patients in negative and positive subsets
		Adj	Distant	Intra	Total			Adj	Distant	Intra	Total
	CD3-ve	38	10	47	7		CD3-ve	23	17	23	7
	CD3+ve	20	48	11	51		CD3+ve	25	31	25	41
	CD8-ve	40	18	48	12		CD8-ve	16	18	34	9
	CD8+ve	14	36	6	42		CD8+ve	29	27	11	36

## Sheet: Results tables (2)
		Spearman	Mann Whitney
	ER+
	107 patients	CD20 Total
	ELF5 cyto	p=0.16 (rs=-0.136)	p=0.873
	ELF5 nuclear	p=0.11 (rs=-0.157)	p=0.053
		CD20 Distant
	ELF5 cyto	p=0.12 (rs=-0.149)	p=0.033
	ELF5 nuclear	p=0.075 (rs=-0.173)	p=0.133
	ER+/LumA
	59 patients	CD20 Total
	ELF5 cyto	p=0.24 (rs=-0.157)	p=0.979
	ELF5 nuclear	p=0.59 (rs=-0.072)	p=0.739
		CD20 Distant
	ELF5 cyto	p=0.15 (rs=-0.190)	p=0.073
	ELF5 nuclear	p=0.43 (rs=-0.104)	p=0.394
	ER+/LumB
	48 patients	CD20 Total
	ELF5 cyto	p=0.42 (rs=-0.120)	p=0.869
	ELF5 nuclear	p=0.16 (rs=-0.205)	p=0.046
		CD20 Distant
	ELF5 cyto	p=0.49 (rs=-0.102)	p=0.256
	ELF5 nuclear	p=0.16 (rs=-0.208)	p=0.29
